# Supplementary material for: EURO-NMD registry: federated FAIR infrastructure, innovative technologies and concepts of a patient-centred registry for rare neuromuscular disorders
Source: Orphanet J Rare Dis. 2024 Feb 14;19:66. doi: 10.1186/s13023-024-03059-3 (PMC10865673; doi:10.1186/s13023-024-03059-3)
Supplement: Supplementary file 1 — Additional file 1: List of Registry Key Process Indicators (KPIs). [file 13023_2024_3059_MOESM1_ESM.xlsx]

## Sheet: Registry Hub
KPIs	Data element number(s) for KPI calculation	Data element number		TO BE FILLED	FIELD TYPE	LIST	COMMENT	CHILDREN ADULTS FEMALE ADULT BOTH	Bin
			JRC CDEs
		1	PSEUDONYM
		1.1	Patient's pseudonym	once	string
		2	PERSONAL INFORMATION
%cases by age (adult/pediatric)	2.1	2.1	Date of birth	once	date			B
%cases by sex	2.2	2.2	Sex		string	female male undetermined	foetus? (unknown?)	B
		3	PATIENT STATUS
%according to patient status		3.1	Patient status	updatable field	string	alive dead lost in follow-up opted-out	if dead, answer question below (3.2)	B
life expectancy	3.2, 2.1	3.2	Date of death	once	date			B
		4	CARE PATHWAY
%patients diagnosed in the first year	4.1, 5.2	4.1	Date of first contact with HCP	once	date			B
		5	DISEASE HISTORY
Time from onset to first HCP visit	4.1, 5.1	5.1	Age at onset	once	number or date		if not antenatal, answer question 20.1	B	antenatal at birth date undetermined IT CANNOT BE A LIST, IT HAS TO BE A NUMBER OR A DATE ENABLING CALCULATIONS
Time from onset to diagnosis	5.1, 5.2	5.2	Age at diagnosis	once	number or date			B	antenatal at birth date undetermined IT CANNOT BE A LIST, IT HAS TO BE A NUMBER OR A DATE ENABLING CALCULATIONS
		6	DIAGNOSIS
% clinically diagnosed cases	6.1	6.1	RD diagnosis retained by the HCP	once	string	code/no code		B
% genetically diagnosed cases	6.2	6.2	Genetic diagnosis retained by HCP	once	string	code/no code		B
% undiagnosed cases (without clinical/genetics diagnosis)	6.3	6.3	Undiagnosed case	May be calculated from 6.1 and 6.2	logical	yes no		B
		7	RESEARCH		logical	yes no
% patients consenting to be contact for research purposes	7.1	7.1	Agreement to be contacted for research purposes	updatable field	logical	yes no		B
% patients consenting reuse of their data (by list item)	7.2	7.2	Consent to the reuse of data	updatable field	string multiple choice list	clinics research registry		B
% patients with biological samples	7.3	7.3	Biological sample	updatable field	string multiple choice list	blood muscle fibroblasts other	if yes to any item, answer question 7.4	B
% patients with biological samples in a biobank	7.4	7.4	Link to a biobank	updatable field	string biobank list?			B
		8	DISABILITY
stratification by disability score	8.1	8.1	Classification of functioning/disability	updatable field	integer		WHODAS disability profile/score	B
			CROSS-GROUPS NMD CDEs
		9	RESEARCH
%patients in other registries	9.1	9.1	Patient in another registry	updatable field	logical	yes no	if yes, answer question 9.2	B
		9.2	Link to registry	updatable field	string		?links for more than one registry?	B
%patients in clinical trials	9.3	9.3	Patient in a clinical trial	each visit	logical	yes no
		10	DEVELOPMENTAL
%delayed milestones	10.1	10.1	Delayed motor milestones	once	logical	yes no		B
		11	GESTATION				only adults, women, caculatd from 2.1 and 2.2	F
		11.1	Number of pregnancies	updatable field	integer		?include following: GESTA PARA term/premature eutoxic/dystoxic	F	Women only
%miscarriage	11.1, 11.2	11.2	Number of children	updatable field	integer		Number of male children? Number of female children?	F
		12	FAMILY HISTORY
%consanguinity	12.1	12.1	Consanguinity	once	yes/no
%first degree affected relatives	12.2	12.2	Affected family members	once	string multiple choice list	mother father sister brother grandfather grandmother uncle aunt cousin (first)		B
		13	GENETICS
%having received genetic counseling	13.1	13.1	Genetic counselling (purpose)	updatable field	string multiple choice list	disease explanation prenatal diagnosis pre-symptomatic diagnosis carrier diagnosis other		B
		14	MOBILITY and MUSCULAR FUNCTION					at each visit
%patients by ambulation status	14.1	14.1	Current ambulatory status	each visit	Walking without support Walking with support Wheelchair part-time Wheelchair full-time
%patients that lost ambulation in the last 12 months	14.2, 14.3	14.2	Loss of ambulation last 12 months	each visit	logical	yes no	if yes, answer question below (16.3)	B
		14.3	date of loss of ambulation	updatable field	date			B
%patients with independent feeding capacity	14.4	14.4	Independent feeding (hand to mouth)	each visit	logical	yes no		B
Stratification by having limb weakness, either proximal, distal/ affecting upper limbs, lower limbs or both; the weakness is fatigable or fluctuating or not		14.5	Limb weakness		string multiple choice list	proximal/distal arms/legs fatigable, fluctuating		%facial weakness wth respiratory difficulty OR disphagia
% having neck weakness		14.6	Neck weakness		logical	yes no		%bulbar weakness wth respiratory difficulty OR disphagia
% having facial weakness		14.7	Facial weakness		logical	yes no
		15	HEIGHT, WEIGHT, BMI
		15.1	Height cm	updatable field	float
BMI	15.1, 15.2	15.2	Weight kg	each visit	float
		16	CROSS-GROUP QUERIES
%patients with cognitive impairment %with breathing difficulties %with feeding difficulties %with cardiac disease %with scoliosis	16.1	16.1	Cardinal synptoms	each visit	string multiple choice list	Cognitive impairment Breathing difficulties Feeding difficulties Cardiac Involvement Scoliosis	if Cognitive impairment=yes answer 16.1 if Breathing difficulties=yes answer 17.1 if Feeding difficulties=yes answer 19.1 if Cardiac involvement=yes answer 20.1 if Scoliosis=yes answer 21.1	B
		17	COGNITIVE IMPAIRMENT
%patients with cognitive impairment	17.1	17.1	Cognitive impairment	once	logical	yes no	if yes, answer 15.2	B
%patients with development delay %patients wt acquired cogntive impairment (dementia)	17.1, 17.2	17.2	Type of cognitive impairment	once	string single choice list	Developmental Acquired		B
		18	RESPIRATORY
%respiratory insufficiency	18.1, 18.2	18.1	FVC (forced vital capacity) seated %of estimated	each visit	float			B
		18.2	FVC (forced vital capacity) lying % ofestimated	each visit	float			B
% symptoms of hypoventilation	18.3	18.3	Symptoms of nocturnal hypoventilation	each visit	logical	yes no		B
% on assisted ventilation	18.4	18.4	Ventilation	each visit	logical	yes no	if yes, answer questions below	B
%NIV, %night-only NIV, %exacerbation only NIV	18.5	18.5	Noninvasive ventilation	updatable field	string multiple choice list	night day & night during exacerbations	decide on other KPIs based on stratification as described on LIST	B
%Invasive ventilation	18.6	18.6	Invasive Ventilation	updatable field	string multiple choice list	night day & night during exacerbations	decide on other KPIs based on stratification as described on LIST	B
		19	FEEDING DIFFICULTIES
%swallowing dificulties	19.1	19.1	Swallowing difficulties	each visit	logical	yes no		B
%gastrostomy, weight variation in one year before gastrostomy	19.2, 15.2	19.2	Gastrostomy tube feeding	each visit	logical	yes no		B
Number of days per year with nasogastric tube feeding	19.3	19.3	Nasogastric tube feeding	each visit	integer			B
		20	CARDIAC DISEASE
%with cardiac diagnosis/by strata	20.1	20.1	Cardiac syndrome	updatable field	string multiple choice list	ICD? HF, Arrhythmia, etc ver guidelinesACA		B
%PM	20.2	20.2	Pacemaker	updatable field	logical	yes no	include date?	B
%ICD	20.3	20.3	Implantable Cardio Defibrillator	updatable field	logical	yes no	include date?	B
%CRT	20.4	20.4	CRT/CRT-D	updatable field	logical	yes no	include date?	B
%HT	20.5	20.5	Heart Trasnplantation	updatable field	logical	yes no	include date?	B
% per medication/medication groups	20.6	20.6	Medications	updatable field	string multiple choice list	ChEBI	include date?	B
		21	SCOLIOSIS
%patients with scoliosis	21.1	21.1	Scoliosis Cobb Angle	each visit	float			B
%patients with scoliosis surgery	21.2	21.2	Scoliosis surgery	updatable field	logical	yes no		B
		22	HOSPITALIZATIONS					at each visit
Number of unplanned hospitalization per year	22.1	22.1	Number of unplanned hospitalizations in last 12 months	each visit	integer			B
Number of days of unplanned hospitaization per year	22.2	22.2	Days of unplaned hosptalizations in last 12 months	each visit	integer			B
		23	THERAPEUTICS
Time from first HCP visit to initiation of specific/targeted therapy	4.1, 23.1, 23.2	23.1	Specific treatment start	updatable field	date			B
		23.2	Specific treament	updatable field	string single choice list	ChEBI, UMLS, Mesh		B
		24	PHYSIOTHERAPY AND OCCUPATIONAL THERAPY
Percentage of pts with access to physical therapy per year	24.1	24.1	Access to Physio	each visit	logical	yes no		B
Percentage of pts with access to occupational therapy per year	24.2	24.2	Access to OT	each visit	logical	yes no		B
			COMORBIDITIES
				updatable field	ICD LIST
							do not experience, mild, moderate, severe
			Group-specific
			Nerve diseases
Time from onset (first symptoms) to specific diagnosis (molecular for TTR & CMT; clinical-paraclinical for GBS, CIDP, MMN)			ANTIBODIES		Dsymmune neuropathies
Time from first HCP visit to specific diagnosis (molecular for TTR & CMT; clinical-paraclinical for GBS, CIDP, MMN)			Presence of anti-nerve antibodies		yes/no		if yes, answer questions below
Percentage of patients having received a specific diagnosis after 12 months			Type of antibody		GBS = anti-ganglioside Abs CIDP = paraproteins, anti-nodal/paranodal protein Abs anti-MAG Abs MMN = anti-GM1 Abs
Time from first HCP visit to initiation of specific/targeted therapy (for GBS, CIDP, ANTI-MAG, MMN, TTR)			Antibody/ies titer
Patients included in (who signed up for) disease registry and/or clinical trials			BIOPSY
Patients evaluated with disease-specific outcome measures (OM LIST IN PREPARATION)			Nerve biopsy		yes/no		all neuropathies
Percentage of pts with partial / complete remission (CIDP)			Serum available		yes/no		all neuropathies
Percentage of pts with access to physical therapy/occupational therapy			Skin biopsy		yes/no		painful / small fibre neuropathies
Number of pts receiving genetic counselling (genetic neuropathies)			MEDICATION		Dysimmune - ATTRv
Number of unplanned admissions/days in hospital (DYSIMMUNE / ATTRv)			treatment 1		Dose (if relevant) datestarted datestopped Effect (positive/negative/none)
			treatment 2		Dose (if relevant) datestarted datestopped Effect (positive/negative/none)
			Mitochondrial diseases
Percentage of patients with molecular diagnosis (genetic defect in mtDNA/nuclear genes)
Time to specific, molecular diagnosis (prospectively only)			Main mitochondrial phenotype		mitochondrial myopathy/Leigh syndrome, CPEO, etc
Percentage of patients having received a specific diagnosis after 12 months (prospective)			Mitochondrial disease scale		Score: NMDAS/NPMDS/IPMDS?
Percentage of patients discussed in MDTs / CPMS / Boards			Specific dietary supplementation (Mito cocktail)		yes / no
Percentage of patients receiving genetic counselling (reproductive choices)			CoQ10/B1/B2		yes/no
Percentage of patients involved in registries/natural history studies/clinical trials			Use of entiepileptic drugs		yes/no or list		if yes for epilepsy as comorbidity
Number of admissions/days in hospital per patient (for children only?)			Does the treatment follow guidelines		cave valproate, SLE, etc
Number of days ventilated per patient (invasive? NIV? ICU?)			Cardiomyopathy and conduction defect		yes / no		if yes for cardiac comorbidity
In treatable forms the percentage of patients receiving targeted therapy (riboflavin, thiamine, biotin, CoQ10, etc.) (only specific treatment for a biochemical defect)			MEDICATION
In patients with epilepsy does treatment follow guidelines (cave valproate, SLE, etc)?			treatment 1		Dose (if relevant) datestarted datestopped Effect (positive/negative/none)
Percentage of patients receiving “Mitococktail” or food supplements (yes / no?)			treatment 2		Dose (if relevant) datestarted datestopped Effect (positive/negative/none)
			Muscle diseases
% patients and age at loss of ambulation			Maximum walking distance
% patients requiring ventilation/NIV			Cardiac interventions		medication, devices		if yes for cardiac comorbidity
% patients with cardiac complications			Specific dieatry supplementation				if requiring tube feeding
% patients with nutritional and gastrointestinal complications			Degree of scoliosis				if yes for scoliosis as comorbidity
% patients with scoliosis			Surgery for scoliosis				if yes for scoliosis as comorbidity
% patients screened for malignancies (if applicable)
% patients use or referral to specialized paramedical support			MEDICATION
% patients QOL (quality of life)			treatment 1		Dose (if relevant) datestarted datestopped Effect (positive/negative/none)
Scale of activities (of daily living) for specified diseases			treatment 2		Dose (if relevant) datestarted datestopped Effect (positive/negative/none)
			Neuromuscular junction
			MEDICATION		Myasthenia gravis (MG)
			Corticosteroids		Dose, datestarted, datestopped, effect (positive/negative/none)
			IVIg		Dose, datestarted, datestopped, effect (positive/negative/none)
			Azathioprine		Dose, datestarted, datestopped, effect (positive/negative/none)
			Mycophenolate		Dose, datestarted, datestopped, effect (positive/negative/none)
			Tacrolimus		Dose, datestarted, datestopped, effect (positive/negative/none)
			Cyclosporine		Dose, datestarted, datestopped, effect (positive/negative/none)
			Methotrexate		Dose, datestarted, datestopped, effect (positive/negative/none)
			Cyclophosphamide		Dose, datestarted, datestopped, effect (positive/negative/none)
			Rituximab		Dose, datestarted, datestopped, effect (positive/negative/none)
			Plasmapheresis		Dose, datestarted, datestopped, effect (positive/negative/none)
			Other MG medication		Dose, datestarted, datestopped, effect (positive/negative/none)
			MEDICATION		Congenital myasthenic syndromes (CMS)
			Pyridostigmine		Dose, datestarted, datestopped, effect (positive/negative/none)
			3,4-diaminopyridine		Dose, datestarted, datestopped, effect (positive/negative/none)
			Salbutamol/albuterol		Dose, datestarted, datestopped, effect (positive/negative/none)
			Ephedrine		Dose, datestarted, datestopped, effect (positive/negative/none)
			Fluoxetine		Dose, datestarted, datestopped, effect (positive/negative/none)
			Quinidine		Dose, datestarted, datestopped, effect (positive/negative/none)
			Other CMS medication		Dose, datestarted, datestopped, effect (positive/negative/none)

## Sheet: S1 Nerve
KPIs	Data element number(s) for KPI calculation	Data element number	Data element	TO BE FILLED	FIELD TYPE	LIST	COMMENT	CHILDREN ADULTS FEMALE ADULT BOTH	ORIGINAL VERSION
Time from onset (first symptoms) to specific diagnosis (molecular for TTR & CMT; clinical-paraclinical for GBS, CIDP, MMN)	6.1, 6.2						Specific diagnosis means molecular for TTR & CMT; clinical-paraclinical for GBS, CIDP, MMN	B
Time from first HCP visit to specific diagnosis (molecular for TTR & CMT; clinical-paraclinical for GBS, CIDP, MMN)	4.1, 5.2						Specific diagnosis means molecular for TTR & CMT; clinical-paraclinical for GBS, CIDP, MMN	B
Percentage of patients having received a specific diagnosis after 12 months	4.1, 5.2							B
Patients included in (who signed up for) disease registry and/or clinical trials	9.1, 9.3							B
Time from first HCP visit to initiation of specific/targeted therapy (for GBS, CIDP, ANTI-MAG, MMN, TTR)	4.1, 23.1						Neuropathies with specific/targeted therapy	B
Percentage of pts with access to physical therapy/occupational therapy	24.1, 24.2							B
Number of pts receiving genetic counselling (genetic neuropathies)	13.1						Genetic neuropathies	B
%patients from all neuropathies with serum available	7.3,7.4						Dysimmune neuropathies	B
%patients with nerve biopsy	7.3,7.4						All neuropathies	B
%patients with skin biopsy	7.3,7.4						Painful/smal fibre neuropathies	B
Number of unplanned admissions in hospital (DYSIMMUNE / ATTRv) per year	22.1							B
Number of days in hospital (DYSIMMUNE / ATTRv) per year	22.2							B
%patients on specific treatment	23.1							B
%patients stratified by treatment	23.2							B
DISEASE-SPECIFIC KPIs
			CLINICS
%patients with complete remision (CIDP)	S1.1	S1.1	Complete remission	updatable field	yes no		CIDP	B
%patient with partial remission (CIDP)	S1.2	S1.2	Partial remission	updatable field	yes no		CIDP	B
			ANTIBODIES
%patients with dysimmune neuropathies with anti-nerve antibodies	S1.3	S1.3	Presence of anti-nerve antibodies	updatable field	logical	yes no	if yes, answer questions below	B
Stratification by antibodies of patients wth dysimmune neuropathies	S1.4	S1.4	Type of antibody	updatable field	string single or multiple choice list	GBS = anti-ganglioside Abs CIDP = paraproteins, anti-nodal/paranodal protein Abs anti-MAG Abs MMN = anti-GM1 Abs	Dysimmune neuropathiesUMLS? Mesh?	B
Stratification by antibodies titer?	S1.5	S1.5	Antibodies titer	updatable field	float		Dysimmune neuropathies	B
			MEDICATION
%patients on specific treatment designated in 21.2 stratified by dosage	S1.6	S1.6	Dosage of specific treatment designated in 21.2	updatable field	float		Dysimmune - ATTRv		Dose (if relevant) datestarted datestopped Effect (positive/negative/none)
Treatment response stratification	S1.7	S1.7	Treatment effect	updatable field	string single choice list	Positive Negative None	Dysimmune - ATTRv
Patients evaluated with disease-specific outcome measures (OM LIST IN PREPARATION)

## Sheet: S2 Muscle
KPIs	Data element number(s) for KPI calculation	Data element number	Data element	TO BE FILLED	FIELD TYPE	LIST	COMMENT	CHILDREN ADULTS FEMALE ADULT BOTH	TEMP
Time from onset (first symptoms) to specific diagnosis	5.1, 6.1, 6.2							B	Time to specific (genetic/autoimmune) diagnosis (might be interesting to have a subdivision in time of complaint to first visit physician / neuromuscular specialist / ERN specialist)* *Genetic defect in hereditary myopathies, auto-antibodies in myositis
Time from first HCP visit to specific diagnosis	4.1, 5.2							B	idem
Percentage of patients having received a specific diagnosis after 12 months	4.1, 5.2							B
Time from first HCP visit to initiation of specific/targeted therapy (e.g. myositis or treatable metaolic/genetic myopathies)	4.1, 23.1							B
%patients on specific treatment	23.2							B
Number of unplanned admissions in hospital per year	22.1							B
Number of days in hospital per year	22.2							B
%patients that lost ambulation in the last 12 months	14.2, 14.3							B
Age at loss of ambulation	14.3							B
%patients by ambulation status	14.1							B	• Ambulation (yes/no); if yes (estimate) of maximal walking distance. Use of ambulatory devices needed (yes/no); if yes one cane/two canes/stroller, etc
%on assisted ventilation	18.4							B
%NIV, %night-only NIV, %exacerbation only NIV	18.5							B
%Invasive ventilation	18.6							B
%with cardiac diagnosis/by strata	20.1							B
BMI	15.1, 15.2							B	%patients with nutricional and gastrointestinal complications
%swallowing dificulties	17.1							B	idem
%gastrostomy, weight variation in one year before gastrostomy	17.2, 15.2							B	idem
Number of days per year with nasogastric tube feeding	17.3							B	idem
%patients wit scoliosis	21.1							B
%patients with scoliosis surgery	21.2							B
Percentage of pts with access to physical therapy per year	24.1							B
Percentage of pts with access to occupational therapy per year	24.2							B
%having received genetic counseling	13.1							B
DISEASE-SPECIFIC KPIs
			CLINICS
%patients with complete remission after 12 months	S2.1	S2.1	Complete remission	once	logical	yes no		B
Time to full remission	4.1, S2.2	S2.2	Full remission date	updatable field	date			B
%patient with partial remission after 12 months	S2.3	S2.3	Partial remission	once	logical	yes no		B
Time to partial remission	4.1, S2.4	S2.4	Full remission date	updatable field	date			B
%patients sreened for malignancy	S2.5	S2.5	Malignancy screening	updatable field	logical	yes no		B
Percentage of pts with access to speech therapy per year	S2.6	S2.6	Speech therapy	each visit	logical	yes no		B
Percentage of pts with access to dietary advice per year	S2.7	S2.7	Dietitian advice	each visit	logical	yes no		B
Maximum walking distance estimate	S2.8	S2.8	Maximum walking distance estimate in meter	each visit	integer			B	• Ambulation (yes/no); if yes (estimate) of maximal walking distance. Use of ambulatory devices needed (yes/no); if yes one cane/two canes/stroller, etc
% patients QOL (quality of life)	S2.9	S2.9	QOL?	each visit	TBD
Scale of activities (of daily living) for specified diseases	S2.10	S2.10	Scale of activities (of daily living) for specified diseases	each visit	TBD

## Sheet: S3 Mito
KPIs	Data element number(s) for KPI calculation	Data element number	Data element	TO BE FILLED	FIELD TYPE	LIST	COMMENT	CHILDREN ADULTS FEMALE ADULT BOTH	TEMP
% genetically diagnosed cases	6.2							B
Time from first HCP visit to specific diagnosis (molecular)	4.1, 5.2							B
Percentage of patients having received a specific diagnosis after 12 months	4.1, 5.2							B
%having received genetic counseling	13.1							B	Reprodutive choices
Patients included in (who signed up for) disease registry and/or clinical trials	9.1, 9.3							B	registries/natural history studies/clinical trials
Number of unplanned hospitalization per year	22.1							C
Number of days of unplanned hospitaization per year	22.2							C
% on assisted ventilation	18.4							B	Number of days ventilated per patient (inv/NIV/ICU)
%NIV, %night-only NIV, %exacerbation only NIV	18.5							B	Idem
%Invasive ventilation	18.6							B	Idem
%patients on specific treatment	23.1							B	Only specific treatment for abiochemical defect - targetd therpy: riboflvin, tiaine, biotin, CoQ10 ad other
%patients in other registries	9.1							B
%patients in clinical trials	9.3							B
BMI	15.1, 15.2							B
%patients with independent feeding capacity	14.4							B
%swallowing dificulties	19.1							B
%gastrostomy, weight variation in one year before gastrostomy	19.2, 15.2							B
Number of days per year with nasogastric tube feeding	19.3							B
%patients by ambulation status	14.1
DISEASE-SPECIFIC KPIs
Percentage of patients discussed in MDTs/CPMS/Board meetings per year	S3.1	S3.1	Patient discussed in MDT/CPMS/Board in previous 12 months	each visit	logical	yes no		B
Percentage of patients with mito-associated epilepsy per year	S3.2	S3.2
Percentage of patients with epilepsy treatment following existing guidelines each year	S3.3	S3.3	Mitochondrial disease-assoiated epilepsy treated according to guidelines	each visit	logical	yes no		B
Percentage of patients receiving "Mitoocktail" or food supplements	S3.4	S3.4	Patient receiving "Mitoocktail" or food supplements	each visit	logical	yes no		B
Stratifcation by mitochondrial phenotype	S3.5	S3.5	Main mitochondrial phenotype	once	list single choice	myopathy CPEO other		B
Stratifiation by score	S3.6	S3.6	NMDAS/NMPDS/IPMDS	each visit	string			B

## Sheet: S4 NMJ
1.CMS 2.MG 3.BOTH	KPIs	Data element number(s) for KPI calculation	Data element number	Data element	TO BE FILLED	FIELD TYPE	LIST	COMMENT	1.CHILDREN 2.ADULTS 3.FEMALE ADULT 4.BOTH	TEMP
3	Time from onset (first symptoms) to specific diagnosis	5.1, 6.1, 6.2								molecular for CMS, Ab for MG
3	Time from first HCP visit to specific diagnosis	4.1, 5.2
3	Percentage of patients having received a specific diagnosis after 12 months	4.1, 5.2
3	Number of days of unplanned hospitaization per year	22.2
3	Number of unplanned hospitalization per year	22.1
3	%patients on specific treatment (receiving targeted therapy)	23.1
1	%delayed milestones	10.1							1
1	%consanguinity	12.1							4
3	%first degree affected relatives	12.2							4
1	Scoliosis	16.1
3	% on assisted ventilation	18.4
3	Facial weakness	14.7
3	Limb weakness	14.5
3	Neck weakness	14.6
3	Height (cm)	15.1
3	Weight (kg)	15.2
DISEASE-SPECIFIC KPIs
3	Number of days ventilated perpatient per year	S4.1	S4.1	Number of ventilation days in a year	each visit	integer			4
3	Time from first HCP visit to initiation of specific/targeted therapy	4.1, S4.2,S4.3	S4.2	Specific treatment start	updatable field	date		In common with Nerve	4
3			S4.3	Specific treament	updatable field	string single choice list	ChEBI, UMLS, Mesh	idem	4
3	%patients with complete remission after 12 months	S4.4	S4.4	Complete remission	once	logical	yes no	In common with Muscle	4
3	Time to full remission	4.1, S4.5	S4.5	Full remission date	updatable field	date		idem	4
3	%patient with partial remission after 12 months	S4.6	S4.6	Partial remission	once	logical	yes no	idem	4
3	Time to partial remission	4.1, S4.7	S4.7	Full remission date	updatable field	date		idem	4
DATA ELEMENTS TO BE CAPTURED BY THE ERN REGISTRY (WITHOUT DEFINED KPIs)
1			S4.8	Reduced foetal movements	once	logical	yes no	Developmental	1
1			S4.9	Polyhydramnios	once	logical	yes no	Developmental	1
3			S4.10	Ptosis	once	logical	yes no	Eye	4
3			S4.11	Ophtalmoparesis	once	logical	yes no	Eye	4
3			S4.12	Diplopia	once	logical	yes no	Eye	4
1			S4.13	High arched palate	once	logical	yes no	Skeletal	4
1			S4.14	Rigid spine	once	logical	yes no	Skeletal	4
1			S4.15	Scapula winging	once	logical	yes no	Skeletal	4
1			S4.16	Joint contractures	once	string multiple choise	elbow wrist fingers hip knee ankle	Skeletal	4
1			S4.17	Arthrogryposis	once	logical	yes no	Skeletal	4
1			S4.18	Episodic apnoea	once	logical	yes no	Respiratory	4
1			S4.19	Stridor	once	logical	yes no	Respiratory	4
1			S4.20	Recurrent rspiratory tract infection	once	logical	yes no	Respiratory	4
3			S4.21	Bulbar weakness	once	logical	yes no	Muscular	4
3			S4.22	Respiratory weakness	once	logical	yes no	Muscular	4
3			S4.23	Tongue wasting	once	logical	yes no	Muscular	4
3			S4.24	Muscle wasting	once	logical	yes no	Muscular	4
3			S4.25	EMG	updatable field	string single choice	normal abnormal equivocal not done	EMG	4
3			S4.26	EMG abnormality type	updatable field	string single or multiple choice	myopathic neurogenic	EMG	4
3			S4.25	Repetitive nerve stimulation	updatable field	logical	yes no	EMG	4
3			S4.26	SFEMG	updatable field	string single choice	normal abnormal equivocal not done	EMG	4
3			S4.27	Symptom fluctuation	once	logical	yes no	Fluctuation	4
3			S4.27	Exacerbation with infection	once	logical	yes no	Fluctuation	4
3			S4.28	Change in severity in puberty	once	logical	yes no	Fluctuation	4
3			S4.29	Change of severity with menstrual cycle	once	logical	yes no	Fluctuation	3
3			S4.29	Change of severity with hormonal therapy	once	logical	yes no	Fluctuation	3
3			S4.29	Change of severity with pregnancy or childbirth	once	logical	yes no	Fluctuation	3
3			S4.30	Delayed recovery from anesthetics	once	logical	yes no	Fluctuation	4
3			S4.31	Tensilon/protigmine test response	once	string single choice	improvement deterioration no change not done	Tests	4
3			S4.32	Pyridostigmine treatment response	once	string single choice	improvement deterioration no change not done	Tests	4
2			S4.33	Chest CT findings	once	string single choice	thymoma residual thymus tissue absent thymus not done	Tests	4
2			S4.44	Thymectomy	updatable field	string single choice	open surgery endocopic not done	Thymectomy	4
2	Time from symptom onset to thymectomy	5.1, S4.44.1	S4.44.1	Date of thymectomy if S4.44=open surgery OR endoscopic	once	date		Thymectomy	4
2			S4.45	Thymus histology	once	string single choice	Thymoma Other	Thymectomy	4
2			S4.45.1	Masaoka-Koga stage if S4.45=thymoma	once	string single choice	I IIa IIb III IVa IVb	Thymectomy	4
2			S4.45.2	WHO classification if S4.45=thymoma	once	string single choice	A AB B1 B2 B3 C	Thymectomy	4
2			S4.46	Thymoma therapy	once	string multiple choice	surgery chemotherapy radiotherapy	Thymectomy	4
2			S4.47	Thymoma relapse	once	logical	yes no	Thymectomy	4
2			S4.47.1	Date of relapse if S4.47=yes	once	date		Thymectomy	4
3			S4.48	AChR (standard, RIA)	updatable field	string single choice	positive negative not done	Antibodies	4
3			S4.48.1	Titre AChR (standard, RIA) if S4.48=positive	updatable field	float		Antibodies	4
2			S.49	AChR (low-affinity, CBA)	updatable field	string single choice	positive negative not done	Antibodies	4
2			S4.49.1	Titre AChR (low-affinity, CBA) if S4.49=positive	updatable field	float		Antibodies	4
2			S4.50	Musk (standard,RIA)	updatable field	string single choice	positive negative not done	Antibodies	4
2			S4.50.1	Titre Musk (standard,RIA) if S4.50=positive	updatable field	float		Antibodies	4
2			S4.51	MuSK (low-affinity, CBA)	updatable field	string single choice	positive negative not done	Antibodies	4
2			S4.51.1	Titre Musk (low-affinity, CBA) if S4.51=positive	updatable field	float		Antibodies	4
2			S4.52	Titin	updatable field	string single choice	positive negative not done	Antibodies	4
2			S4.53	RYR1	updatable field	string single choice	positive negative not done	Antibodies	4

## Sheet: S5 ALS_SMA
1.ALS 2.SMA 3.BOTH	KPIs	Data element number(s) for KPI calculation	Data element number	Data element	TO BE FILLED	FIELD TYPE	LIST	COMMENT	1.CHILDREN 2.ADULTS 3.FEMALE ADULT 4.BOTH	TEMP
3	Time from onset (first symptoms) to specific diagnosis	5.1, 6.1, 6.2
3	Time from first HCP visit to specific diagnosis	4.1, 5.2
3	Percentage of patients having received a specific diagnosis after 12 months	4.1, 5.2
2	height	15.1							4
2	weight	15.2							4
2	scoliosis	16.1, 21.1							4
2	scoliosis surgery	21.2							4
3	wheelchair	14.1							4
3	%patients that lost ambulation in the last 12 months	14.2, 14.3							4
3	Has the patient ever used a gastric or nasal feeding tube?	19.1, 19.2, 19.3							4
3	Has the patient ever used invasive ventilation?	18.4, 18.6							4
3	Has the patient ever used non-invasive ventilation?	18.4, 18.5							4
3	Time from first HCP visit to initiation of specific/targeted therapy	4.1, 23.1, 23.2							4	Has the patient ever received a disease-modifying therapy for SMA?
3	Access to physiotherapy	24.1							4
3	Access to OT	24.2							4
3	Number of unplanned hospitalization per year	22.1							4
3	Number of days of unplanned hospitaization per year	22.2							4
3	Has the patient ever participated in a clinical trial?	9.3							4
2	%delayed milestones	10.1						If YES to this answer then answer	1
									4
									4
DISEASE-SPECIFIC KPIs
2	SMN2 COPY NUMBER		S5.1.3	SMN2 copy number if S5.1.2=yes	once	string single choice list	1 2 3 4+		1
2			S5.2	Spinal Muscular Atrophy type	once	string single choice list	1 2 3 4
2
2			S5.6	Joint contractures	updatable field	string multiple choise	elbow wrist fingers hip knee ankle	Skeletal, in common with NMJ	4
2			S5.7	Holding head up without support	updatable field	string single choise	Never able Gained (age YY-MM) Lost (age gained YY-MM)		1
2			S5.9	Sitting without support	updatable field	string single choise	Never able Gained (age YY-MM) Lost (age gained YY-MM)		1
2			S5.10	Raising hands to mouth in a sitting position	updatable field	string multiple choise	Never able Gained (age YY-MM) Lost (age gained YY-MM)		4
2	Change of ambulation in the last 12 months	14.2, 14.3, ?S5.11	S5.11	Age of ambulation gain/loss	once	string multiple choise	Never able Gained (age YY-MM) Lost (age gained YY-MM)
2			S5.30	Was a validated motor measure taken for this patient at this visit?	each visit	logical	yes no	if "no" answer S5.30.1 if "yes" answer S5.30.2 and following	4
2
2			S5.30.2.1	CHOP-INTEND score	updatable field	checkbox plus string	Children's Hospital of Philadelphia Infant Test of Neuromuscular Disorders	did notinclude date as presumed to be date of visit, otherwise include a date for this score?	1
2			S5.30.2.2	HFMS score	updatable field	checkbox plus string	Hammersmith Functional Motor Scale	idem	1
2			S5.30.2.2	HFMS-E score	updatable field	checkbox plus string	Hammersmith Functional Motor Scale - Expanded	idem	1
2			S5.30.2.3	HINE Section 2 score	updatable field	checkbox plus string	Hammersmith Infant Neurological Exam. Section 2 = motor milestones	idem	1
2			S5.30.3.2	RULM score	updatable field	checkbox plus string	Revised Upper Limb Module	idem	4
2			S5.30.3.5	MFM score	updatable field	checkbox plus string	Motor Function Measure	idem	4
2			S5.30.3.6	6MWT	updatable field	checkbox plus string	Six-Minute Walking Test	idem	4
2			S5.30.3.7	10MWT	updatable field	checkbox plus string	Ten-Metre Walk test	idem	4
2			S5.30.3.8	TUG	updatable field	checkbox plus string	Timed Up & Go Test	idem	4
2			S5.30.3.11	CHOP-ATEND score	updatable field	checkbox plus string	Children's Hospital of Philadelphia Adult Test of Neuromuscular Disorders	idem	2
2			S5.30.3.12	Other score	updatable field	checkbox plus string	Other validated measure for adult-onset SMA (specify)	idem	2
			S5.31	PATIENT REPORTED OUTCOMES (PRO)
2	DISCUSS WITH PATIENT GROUPS	NMD CORE	S5.31.1	CGI-S (Clinical Global Impression of Severity)	once	string single choice	1=Normal, not at all ill 2=Borderline ill 3=Mildly ill 4=Moderately ill 5=Markedly ill 6=Severely ill 7=Among the most extremely ill patients.	Clinician’s rating of this patient’s current severity of illness; based on the clinician’s total clinical experience with the relevant population	4
2	DISCUSS WITH PATIENT GROUPS	NMD CORE	S5.31.2	Total Global Impression (TGI) according to patient or parent	each visit	string single choice		How does the patient/parent feel that the patient’s condition has changed in the last time period (12 months)	4
2	DISCUSS WITH PATIENT GROUPS	PRIORITISE?	S5.31.4	Was any other validated PRO taken for this patient at this visit?	each visit	logical	Yes No	If="yes" answer S5.30.4.4.1 and following	4
2	DISCUSS WITH PATIENT GROUPS	PRIORITISE?	S5.31.4.1	PedsQL (NM & fatigue scales) score	updatable field	string	Paediatric Quality of Life Inventory		1
2	DISCUSS WITH PATIENT GROUPS	PRIORITISE?	S5.31.4.2	PEDI-CAT score	updatable field	string	Pediatric Evaluation of Disability Inventory - Computer Adaptive Test		1
2	DISCUSS WITH PATIENT GROUPS	PRIORITISE?	S5.31.4.3	SMA FRS score	updatable field	string	Spinal Muscular Atrophy Functional Rating Scale		4
2	DISCUSS WITH PATIENT GROUPS	PRIORITISE?	S5.31.4.4	ACEND score	updatable field	string	Assessment of Caregiver Experience with Neuromuscular Disease		4
2	DISCUSS WITH PATIENT GROUPS	PRIORITISE?	S5.31.4.5	ACTIVLIM score	updatable field	string	ACTIVLIM measure of activity limitations		4
2	DISCUSS WITH PATIENT GROUPS	PRIORITISE?	S5.31.4.6	DISABKIDS score	updatable field	string	DISABKIDS measurement of quality of life and level of distress		1
2	DISCUSS WITH PATIENT GROUPS	PRIORITISE?	S5.31.4.7	Other validated PRO	updatable field	string			4
1	% with definitive ALS diagnosis		S5.32.1	El Escorial diagnosis grade	updatable field	string single choise	Suspected ALS Possible ALS Probable ALS lab supported Probable ALS, Definitive ALS		2
1	Stratificaion by ALS presentation form		S5.32.2	El Escorial presentation form	once	string	Bulbar Limb Combined		2
1	Stratificaion by other ALS presentation symptoms or signs		S5.32.3	Other presentation symptoms or signs	once	string	Respiratory difficulties Weight loss (if >10% weight loss in 6 months prior to time of disease onset) Cognitive or behavioural		2
1			S5.33.1	ALS-FRS-R Speech	each visit	string single choice	0 1 2 3 4	0 = loss of useful speech 1 = speech combined with non-vocal communications 2 = intelligible with repeating 3 = detectable speeh dsturbance 4 = normal	2
1			S5.33.2	ALS-FRS-R Salivation	each visit	string single choice	0 1 2 3 4	0 = marked drooling; requires constant tissue or handkerchief 1 = marked escessive saliva wth some drooling 2 = moderately excessive saliva; may have minimal drooling 3 = slight but definitive excessive saliva in mouth; may have nighttime drooling 4 = normal	2
1			S5.33.3	ALS-FRS-R Swallowing	each visit	string single choice	0 1 2 3 4	0 = nothing by mouth; exclusively parenteral or enteral feeding 1 = needs supplemental tube feedings 2 = dietary consisency changes 3 = early eating problems; occasional chocking 4 = normal eating habits	2
1			S5.33.4	ALS-FRS-R Handwriting	each visit	string single choice	0 1 2 3 4	0 = unable to grip pen 1 = able to grip pen but unable to write 2 = not all words are legible 3 = skow or sloppy; all words are legible 4 = normal	2
1			S5.33.5	ALS-FRS-R Cutting food and handling utensils	each visit	string single choice	0 1 2 3 4	0 = needs to be fed 1 = food must be cut by someone but can still feed slowly 2 = can cut most foods although clumsy and slow; some help needed 3 = somewhat slow and clumsy but no help neded 4 = normal	2
1			S5.33.6	ALS-FRS-R Dressing and hygiene	each visit	string single choice	0 1 2 3 4	0 = total dependence 1 = needs attendant for self-care 2 = intermittent assistance or substitute methods 3 = independent and complete self-care with effort or decreased efficieny 4 = normal	2
1			S5.33.7	ALS-FRS-R Turning in bed and adjusting bed clothes	each visit	string single choice	0 1 2 3 4	0 = helpless 1 = can initiate but not turn or ajust sheets alone 2 = can turn alone or djust sheets but with great dificulty 3 = somewhat slow and clumsy but no help needed 4 = normal	2
1			S5.37.8	ALS-FRS-R Walking	each visit	string single choice	0 1 2 3 4	0 = no porposeful leg movement 1 = no ambulatory functional movement 2 = walks with assistance 3 = early ambulation difficulties 4 = normal	2
1			S5.37.9	ALS-FRS-R Climbing stairs	each visit	string single choice	0 1 2 3 4	0 = cannot do 1 = needs assitance 2 = mild unsteadiness or fatigue 3 = slow 4 = normal	2
1			S5.37.10	ALS-FRS-R Dyspnea	each visit	string single choice	0 1 2 3 4	0 = significant difficulty, consdering using mechanical respiratory support 1 = occurs at rest, dificulty breathing when either sitting or lying 2 = occurs with one or more of the following: eating, bathing, dressing 3 = occurs when walking 4 = normal	2
1			S5.37.11	ALS-FRS-R Orthopnea	each visit	string single choice	0 1 2 3 4	0 = unable to sleep 1 = can only sleep sittng up 2 = needs extra pillows in order to sleep (>2) 3 = some difficulty sleeping at night due to sortness of breath; does not routinely use >2 pillows 4 = normal	2
1			S5.37.12	ALS-FRS-R Respiratory insufficiecy	each visit	string single choice	0 1 2 3 4	0 = invasive mechanical ventilation by intubation or trachostomy 1 = continuous ueof BiPAP during thenight and day 2 = continuous eu of BiPAP during thnight 3 = intermittent use of BiPAP 4 = normal	2
1	Stratification by ALS-FRS-R score		S5.37.13	ALS-FRS-R total score (number field)	each visit	calculated field from S5.37.1 to S5.37.12)			2
1			S5.37.14	ALS-FRS-R Patients with gastrostomy and >50% daily nutrition intake via G-tube	each visit	logical	yes no		2

## Sheet: List
FILLED
once
updatable field
each visit

## Sheet: all_kpis
JRC CDE	NMD CDE	s1	s2	s3	s4	s5	data element number(s) for calc	kpi_id	id_temp	status	topic	our_kpi_label_for_codebook	comment	label_concat	general	kpi_label_s1_nerve	kpi_dis_spec_s1_nerve	kpi_label_s2_muscle	kpi_dis_spec_s2_muscle	kpi_label_s3_mito	kpi_dis_spec_s3_mito	kpi_label_s4_nmj	kpi_dis_spec_s4_nmj	kpi_label_s5_alssma	kpi_dis_spec_s5_alssma
x							2.1		54	to_be_checked	key data / body characteristics	% cases by age (adult/pediatric)	diagnosed cases? Patients with symptoms? AA: diagnosed genetically or by syndrome (e.g., LGMD, peripheral neuropathy...)	% cases by age (adult/pediatric) | | | | |	% cases by age (adult/pediatric)
x							2.2		55	to_be_checked	key data / body characteristics	% cases by sex	diagnosed cases? Patients with symptoms?AA: diagnosed genetically or by syndrome (e.g., LGMD, peripheral neuropathy...)	% cases by sex | | | | |	% cases by sex
x							3.1		53	ok	key data / body characteristics	% patients according to patient status		% according to patient status | | | | |	% according to patient status
x							3.2, 2.1		25	to_be_checked	diagnosis / screening / biopsy	life expectancy	at what time? How can we calculate a life expectancy from nothing but date of birth? AA: the JRC's CDE include date of death	life expectancy | | | | |	life expectancy
x							4.1, 5.1		94	ok	timeframe	time from onset to first HCP visit		Time from onset to first HCP visit | | | | |	Time from onset to first HCP visit
x							4.1, 5.2		18	ok	diagnosis / screening / biopsy	% patients diagnosed in the first year after first contact with HCP		% patients diagnosed in the first year | | | | |	% patients diagnosed in the first year
x							5.1, 5.2		93	ok	timeframe	time from onset (first symptoms) to specific diagnosis		Time from onset to diagnosis | Time from onset (first symptoms) to specific diagnosis (molecular for TTR & CMT; clinical-paraclinical for GBS, CIDP, MMN) | Time from onset (first symptoms) to specific diagnosis | na | Time from onset (first symptoms) to specific diagnosis | Time from onset (first symptoms) to specific diagnosis	Time from onset to diagnosis	Time from onset (first symptoms) to specific diagnosis (molecular for TTR & CMT; clinical-paraclinical for GBS, CIDP, MMN)	no	Time from onset (first symptoms) to specific diagnosis	no	na	na	Time from onset (first symptoms) to specific diagnosis	no	Time from onset (first symptoms) to specific diagnosis	no
x							6.1		17	ok	diagnosis / screening / biopsy	% clinically diagnosed cases		% clinically diagnosed cases | | | | |	% clinically diagnosed cases
x							6.2		15	ok	diagnosis / screening / biopsy	% genetically diagnosed cases		% genetically diagnosed cases | na | na | % genetically diagnosed cases | na | na	% genetically diagnosed cases	na	na	na	na	% genetically diagnosed cases	no	na	na	na	na
x							6.3		24	ok	diagnosis / screening / biopsy	% undiagnosed cases (without clinical/genetics diagnosis)		% undiagnosed cases (without clinical/genetics diagnosis) | | | | |	% undiagnosed cases (without clinical/genetics diagnosis)
x							7.1		13	ok	consent	% patients consenting to be contact for research purposes		% patients consenting to be contact for research purposes | | | | |	% patients consenting to be contact for research purposes
x							7.2		14	ok	consent	% patients consenting reuse of their data (by list item)		% patients consenting reuse of their data (by list item) | | | | |	% patients consenting reuse of their data (by list item)
x							7.3		21	ok	diagnosis / screening / biopsy	% patients with biological samples		% patients with biological samples | | | | |	% patients with biological samples
x							7.4		22	ok	diagnosis / screening / biopsy	% patients with biological samples in a biobank		% patients with biological samples in a biobank | | | | |	% patients with biological samples in a biobank
x							8.1		81	ok	skills	stratification by WHODAS disability profile/score		stratification by disability score | | | | |	stratification by disability score
	x						10.1		60	to_be_checked	milestones	% patients with delayed milestones	better label? What kind of milestones? AA: usual ones are walking and talking. It is generic designation for delayed development	% delayed milestones | na | na | na | % delayed milestones | % delayed milestones	% delayed milestones	na	na	na	na	na	na	% delayed milestones	no	% delayed milestones	no
	x						11.1,11.2		45	ok	family		better label? Number of cases of miscarriages/number of births	% miscarriage | | | | |	% miscarriage
	x						12.1		12	to_be_checked	family		better label? Number of consanguineous marriages/number of marriages	% consanguinity | na | na | na | % consanguinity | na	% consanguinity	na	na	na	na	na	na	% consanguinity	no	na	na
	x						12.2		71	ok	family	% patients with first degree affected relatives		% first degree affected relatives | na | na | na | % first degree affected relatives | na	% first degree affected relatives	na	na	na	na	na	na	% first degree affected relatives	no	na	na
	x						13.1		46	ok	genetic counselling	% patients having received genetic counseling		% having received genetic counseling | na | % having received genetic counseling | % having received genetic counseling | na | na	% having received genetic counseling	na	na	% having received genetic counseling	no	% having received genetic counseling	no	na	na	na	na
	x						14.1		2	ok	ambulation	% patients by ambulation status		% patients by ambulation status | na | % patients by ambulation status | % patients by ambulation status | na | na	% patients by ambulation status	na	na	% patients by ambulation status	no	% patients by ambulation status	no	na	na	na	na
	x						14.2		3	to_be_checked	ambulation	% patients that lost ambulation in the last 12 months	last 12 months from data query? AA: every year the registry is updated: number of people losing ambulation that year in annual review	% patients that lost ambulation in the last 12 months | na | % patients that lost ambulation in the last 12 months | na | na | % patients that lost ambulation in the last 12 months	% patients that lost ambulation in the last 12 months	na	na	% patients that lost ambulation in the last 12 months	no	na	na	na	na	% patients that lost ambulation in the last 12 months	no
	x						14.4		62	to_be_checked	nutrition / gastro	% patients with independent feeding capacity	at what time? Same as above	% patients with independent feeding capacity | na | na | % patients with independent feeding capacity | na | na	% patients with independent feeding capacity	na	na	na	na	% patients with independent feeding capacity	no	na	na	na	na
	x						14.5		31	to_be_checked	diagnosis / screening / biopsy		better label? Deleto row because no kpi for this data element? (See "Registry Hub": KPIs inserted). Limb weakness may be present or absent,. If present can be proximal, distal or both, can affect upper limbs, lower limbs or both; can show fatigability or not, can show fluctuation or not)	na | na | na | na | Limb weakness | na	na	na	na	na	na	na	na	Limb weakness	no	na	na
	x						14.6		32	to_be_checked	diagnosis / screening / biopsy		better label? Deleto row because no kpi for this data element? Same as above: yes or no	na | na | na | na | Neck weakness | na	na	na	na	na	na	na	na	Neck weakness	no	na	na
	x						14.7		30	to_be_checked	diagnosis / screening / biopsy		better label? Deleto row because no kpi for this data element? Same as above: yes or no	na | na | na | na | Facial weakness | na	na	na	na	na	na	na	na	Facial weakness	no	na	na
	x						15.1		57	ok	key data / body characteristics	body height (cm)		na | na | na | na | Height (cm) | height	na	na	na	na	na	na	na	Height (cm)	no	height	no
	x						15.2		58	to_be_checked	key data / body characteristics	body weight (kg)	at what time? Annual updates	na | na | na | na | Weight (kg) | weight	na	na	na	na	na	na	na	Weight (kg)	no	weight	no
	x						16.1		7	to_be_checked	cardiac	% patients with cardiac disease		% with cardiac disease | | | | |	% with cardiac disease
	x						16.1		64	to_be_checked	nutrition / gastro	% patients with feeding difficulties		% with feeding difficulties | | | | |	% with feeding difficulties
	x						16.1		105	to_be_checked	ventilation	% patients with breathing difficulties		% with breathing difficulties | | | | |	% with breathing difficulties
	x						16.1, 17.1		23	ok	diagnosis / screening / biopsy	% patients with cognitive impairment		% patients with cognitive impairment | | | | |	% patients with cognitive impairment
	x						16.1, 21.1		75	ok	scoliosis	% patients with scoliosis	is there a difference between the kpi "%patients with scoliosis" (refers to data element 21.1) and "%with scoliosis" (refers to 16.1)? No difference: 16.1 to be excluded then.	% patients with scoliosis | na | % patients wit scoliosis | na | Scoliosis | scoliosis	% patients with scoliosis	na	na	% patients wit scoliosis	no	na	na	Scoliosis	no	scoliosis	no
	x						17.2		20	ok	diagnosis / screening / biopsy	% patients with acquired cogntive impairment (dementia)		% patients with acquired cogntive impairment (dementia) | | | | |	% patients with acquired cogntive impairment (dementia)
	x						17.2		77	ok	skills	% patients with development delay		% patients with development delay | | | | |	% patients with development delay
	x						18.1		103	ok	ventilation	% respiratory insufficiency		% respiratory insufficiency | | | | |	% respiratory insufficiency
	x						18.3		104	to_be_checked	ventilation	% patients with symptoms of hypoventilation	at what time? Annual updates	% symptoms of hypoventilation | | | | |	% symptoms of hypoventilation
	x						18.4		101	inconsistent	ventilation	% patients on assisted ventilation		% on assisted ventilation | na | % on assisted ventilation | % on assisted ventilation | % on assisted ventilation | Has the patient ever used non-invasive ventilation?	% on assisted ventilation	na	na	% on assisted ventilation	no	% on assisted ventilation	no	% on assisted ventilation	no	Has the patient ever used non-invasive ventilation?	no
	x						18.5		106	to_be_checked	ventilation	%NIV, %night-only NIV, %exacerbation only NIV	why enumeration in label >> counted if one of them applies? What is on label are the KPIs, the variables are NIV, night-only NIV, exacerbation-only NIV	%NIV, %night-only NIV, %exacerbation only NIV | na | % NIV, % night-only NIV, % exacerbation only NIV | % NIV, % night-only NIV, % exacerbation only NIV | na | na	%NIV, %night-only NIV, %exacerbation only NIV	na	na	% NIV, % night-only NIV, % exacerbation only NIV	no	% NIV, % night-only NIV, % exacerbation only NIV	no	na	na	na	na
	x						18.6		100	inconsistent	ventilation	% patients on invasive ventilation	at what time? Annual updates	% Invasive ventilation | na | % Invasive ventilation | % Invasive ventilation | na | Has the patient ever used invasive ventilation?	% Invasive ventilation	na	na	% Invasive ventilation	no	% Invasive ventilation	no	na	na	Has the patient ever used invasive ventilation?	no
	x						19.1		63	to_be_checked	nutrition / gastro	% patients with swallowing dificulties		% swallowing dificulties | na | % swallowing dificulties | % swallowing dificulties | na | na	% swallowing dificulties	na	na	% swallowing dificulties	no	% swallowing dificulties	no	na	na	na	na
	x						19.2		61	to_be_checked	nutrition / gastro	% gastrostomy, weight variation in one year before gastrostomy		% gastrostomy, weight variation in one year before gastrostomy | na | % gastrostomy, weight variation in one year before gastrostomy | % gastrostomy, weight variation in one year before gastrostomy | na | na	% gastrostomy, weight variation in one year before gastrostomy	na	na	% gastrostomy, weight variation in one year before gastrostomy	no	% gastrostomy, weight variation in one year before gastrostomy	no	na	na	na	na
	x						19.3		67	to_be_checked	nutrition / gastro	number of days per year with nasogastric tube feeding		Number of days per year with nasogastric tube feeding | na | Number of days per year with nasogastric tube feeding | Number of days per year with nasogastric tube feeding | na | Has the patient ever used a gastric or nasal feeding tube?	Number of days per year with nasogastric tube feeding	na	na	Number of days per year with nasogastric tube feeding	no	Number of days per year with nasogastric tube feeding	no	na	na	Has the patient ever used a gastric or nasal feeding tube?	no
	x						20.1		6	ok	cardiac	% patients with cardiac diagnosis/by strata		% with cardiac diagnosis/by strata | na | % with cardiac diagnosis/by strata | na | na | na	% with cardiac diagnosis/by strata	na	na	% with cardiac diagnosis/by strata	no	na	na	na	na	na	na
	x						20.2		113	ok	cardiac	% patients with pacemaker (PM)		% PM | | | | |	% PM
	x						20.3		111	ok	cardiac	% patients with Implantable Cardio Defibrillator (ICD)		% ICD | | | | |	% ICD
	x						20.4		109	ok	cardiac	% patients with Cardiac Resynchronization Therapy (CRT)		% CRT | | | | |	% CRT
	x						20.5		110	ok	cardiac	% patients with Heart Transplantation (HT)		% HT | | | | |	% HT
	x						20.6		59	to_be_checked	medication	% patients according to medication / medication groups	at what time? Annual updates	% per medication/medication groups | | | | |	% per medication/medication groups
	x						21.2		76	ok	scoliosis	% patients with scoliosis surgery		% patients with scoliosis surgery | na | % patients with scoliosis surgery | na | na | scoliosis surgery	% patients with scoliosis surgery	na	na	% patients with scoliosis surgery	no	na	na	na	na	scoliosis surgery	no
	x						22.1		52	to_be_checked	hospitalization	number of unplanned hospitalization per year	inconsistent labels: unplanned admissions to hospital vs. unplanned hospitalizations ADMITTED ONCE IN THIS YEAR (unplanned)	Number of unplanned hospitalization per year | Number of unplanned admissions in hospital (DYSIMMUNE / ATTRv) per year | Number of unplanned admissions in hospital per year | Number of unplanned hospitalization per year | Number of unplanned hospitalization per year | Number of unplanned hospitalization per year	Number of unplanned hospitalization per year	Number of unplanned admissions in hospital (DYSIMMUNE / ATTRv) per year	no	Number of unplanned admissions in hospital per year	no	Number of unplanned hospitalization per year	no	Number of unplanned hospitalization per year	no	Number of unplanned hospitalization per year	no
	x						22.2		50	inconsistent	hospitalization	number of days of unplanned hospitalization per year	ADMITTED 30 DAYS THIS YEAR (unplanned)	Number of days of unplanned hospitalization per year | Number of days in hospital (DYSIMMUNE / ATTRv) per year | Number of days in hospital per year | Number of days of unplanned hospitalization per year | Number of days of unplanned hospitalization per year | Number of days of unplanned hospitalization per year	Number of days of unplanned hospitalization per year	Number of days in hospital (DYSIMMUNE / ATTRv) per year	no	Number of days in hospital per year	no	Number of days of unplanned hospitalization per year	no	Number of days of unplanned hospitalization per year	no	Number of days of unplanned hospitalization per year	no
	x						24.1		84	ok	therapies	% patients with access to physical therapy per year		Percentage of pts with access to physical therapy per year | na | Percentage of pts with access to physical therapy per year | na | na | Access to physiotherapy	Percentage of pts with access to physical therapy per year	na	na	Percentage of pts with access to physical therapy per year	no	na	na	na	na	Access to physiotherapy	no
	x						24.2		83	ok	therapies	% patients with access to occupational therapy per year		Percentage of pts with access to occupational therapy per year | na | Percentage of pts with access to occupational therapy per year | na | na | Access to OT	Percentage of pts with access to occupational therapy per year	na	na	Percentage of pts with access to occupational therapy per year	no	na	na	na	na	Access to OT	no
	x				x		4.1, 23.1, 23.2 (from s4 additionally: S4.2, S4.3)		89	ok	timeframe	time from first HCP visit to initiation of specific/targeted therapy		Time from first HCP visit to initiation of specific/targeted therapy | Time from first HCP visit to initiation of specific/targeted therapy (for GBS, CIDP, ANTI-MAG, MMN, TTR) | Time from first HCP visit to initiation of specific/targeted therapy (e.g. myositis or treatable metaolic/genetic myopathies) | na | Time from first HCP visit to initiation of specific/targeted therapy | Time from first H…	Time from first HCP visit to initiation of specific/targeted therapy	Time from first HCP visit to initiation of specific/targeted therapy (for GBS, CIDP, ANTI-MAG, MMN, TTR)	no	Time from first HCP visit to initiation of specific/targeted therapy (e.g. myositis or treatable metaolic/genetic myopathies)	no	na	na	Time from first HCP visit to initiation of specific/targeted therapy	yes	Time from first HCP visit to initiation of specific/targeted therapy	no
	x						9.1		9	ok	clinical trials / registries	% patients in other registries	at what time?	% patients in other registries | na | na | % patients in other registries | na | na	% patients in other registries	na	na	na	na	% patients in other registries	no	na	na	na	na
	x						9.3		8	ok	clinical trials / registries	% patients in clinical trials	at what time?	% patients in clinical trials | na | na | % patients in clinical trials | na | Has the patient ever participated in a clinical trial?	% patients in clinical trials	na	na	na	na	% patients in clinical trials	no	na	na	Has the patient ever participated in a clinical trial?	no
	x						S1.6		98	ok	treatment	% patients on specific treatment designated in 21.2 stratified by dosage		na | % patients on specific treatment designated in 21.2 stratified by dosage | na | na | na | na	na	% patients on specific treatment designated in 21.2 stratified by dosage	yes	na	na	na	na	na	na	na	na
	x						S1.7		99	to_be_checked	treatment	treatment response stratification	better label?	na | Treatment response stratification | na | na | na | na	na	Treatment response stratification	yes	na	na	na	na	na	na	na	na
	x								16	to_be_checked	timeframe	% patients having received a specific diagnosis after 12 months	12 months after what? Data element missing	Percentage of patients having received a specific diagnosis after 12 months | Percentage of patients having received a specific diagnosis after 12 months | Percentage of patients having received a specific diagnosis after 12 months | Percentage of patients having received a specific diagnosis after 12 months | Percentage of patients having received a specific diagnosis after 12 months | Percentag…	Percentage of patients having received a specific diagnosis after 12 months	Percentage of patients having received a specific diagnosis after 12 months	no	Percentage of patients having received a specific diagnosis after 12 months	no	Percentage of patients having received a specific diagnosis after 12 months	no	Percentage of patients having received a specific diagnosis after 12 months	no	Percentage of patients having received a specific diagnosis after 12 months	no
	x								68	to_be_checked	nutrition / gastro	% patients receiving “Mitococktail” or food supplements (yes / no?)	at what time? Duplicate of id_temp 66? Data element missing Annual updates	Percentage of patients receiving “Mitococktail” or food supplements (yes / no?) | | | | |	Percentage of patients receiving “Mitococktail” or food supplements (yes / no?)
	x								74	to_be_checked	remission	% patients with partial / complete remission (CIDP)	duplicate of id_temp 72, 73, 116,117? Data element missing Do not understand. This is a specific Nerve disease CIDP	Percentage of pts with partial / complete remission (CIDP) | | | | |	Percentage of pts with partial / complete remission (CIDP)
						x	14.2, 14.3, ?S5.11		4	ok	ambulation	change of ambulation in the last 12 months		na | na | na | na | na | Change of ambulation in the last 12 months	na	na	na	na	na	na	na	na	na	Change of ambulation in the last 12 months	no
			x		x		4.1, S2.2, S.4.5		86	to_be_checked	remission	time to full remission	from when? From treatment start	na | na | Time to full remission | na | Time to full remission | na	na	na	na	Time to full remission	yes	na	na	Time to full remission	yes	na	na
					x		4.1, S4.7		87	to_be_checked	remission	time to partial remission	from when? From treatment start	na | na | Time to partial remission | na | S4.4 | na	na	na	na	Time to partial remission	yes	na	na	S4.4	yes	na	na
					x		5.1, S4.44.1		119	ok	timeframe	time from symptom onset to thymectomy
		x					S1.1		116	to_be_checked	remission	% patients with complete remision (CIDP)	duplicate of id_temp 72? Maybe not because no timeframe here?
		x					S1.2		117	to_be_checked	remission	% patients with partial remission (CIDP)	duplicate of id_temp 73? Maybe not because no timeframe here?
		x					S1.3		29	ok	diagnosis / screening / biopsy	% patients with dysimmune neuropathies with anti-nerve antibodies		na | % patients with dysimmune neuropathies with anti-nerve antibodies | na | na | na | na	na	% patients with dysimmune neuropathies with anti-nerve antibodies	yes	na	na	na	na	na	na	na	na
		x					S1.4		33	ok	diagnosis / screening / biopsy	stratification by antibodies of patients with dysimmune neuropathies		na | Stratification by antibodies of patients wth dysimmune neuropathies | na | na | na | na	na	Stratification by antibodies of patients wth dysimmune neuropathies	yes	na	na	na	na	na	na	na	na
		x					S1.5		40	ok	diagnosis / screening / biopsy	stratification by antibodies titer		na | Stratification by antibodies titer? | na | na | na | na	na	Stratification by antibodies titer?	yes	na	na	na	na	na	na	na	na
			x		x		S2.1, S4.4		72	inconsistent	remission	% patients with complete remission after 12 months	12 months after what?	na | % patients with complete remision (CIDP) | % patients with complete remission after 12 months | na | % patients with complete remission after 12 months | na	na	% patients with complete remision (CIDP)	yes	% patients with complete remission after 12 months	yes	na	na	% patients with complete remission after 12 months	yes	na	na
			x				S2.10		80	to_be_checked	skills	scale of activities (of daily living) for specified diseases	better label? Comment says "TBD"	Scale of activities (of daily living) for specified diseases | na | Scale of activities (of daily living) for specified diseases | na | na | na	Scale of activities (of daily living) for specified diseases	na	na	Scale of activities (of daily living) for specified diseases	yes	na	na	na	na	na	na
			x		x		S2.3, S4.6		73	inconsistent	remission	% patients with partial remission after 12 months	12 months after what?	na | % patient with partial remission (CIDP) | % patient with partial remission after 12 months | na | % patient with partial remission after 12 months | na	na	% patient with partial remission (CIDP)	yes	% patient with partial remission after 12 months	yes	na	na	% patient with partial remission after 12 months	yes	na	na
			x				S2.5		19	ok	diagnosis / screening / biopsy	% patients screened for malignancies		% patients screened for malignancies (if applicable) | na | % patients sreened for malignancy | na | na | na	% patients screened for malignancies (if applicable)	na	na	% patients sreened for malignancy	yes	na	na	na	na	na	na
			x				S2.6		82	ok	therapies	% patients with access to speech therapy per year		na | na | Percentage of pts with access to speech therapy per year | na | na | na	na	na	na	Percentage of pts with access to speech therapy per year	yes	na	na	na	na	na	na
			x				S2.7		65	ok	nutrition / gastro	% patients with access to dietary advice per year		na | na | Percentage of pts with access to dietary advice per year | na | na | na	na	na	na	Percentage of pts with access to dietary advice per year	yes	na	na	na	na	na	na
			x				S2.8		78	to_be_checked	skills	maximum walking distance estimate	at what time?	na | na | Maximum walking distance estimate | na | na | na	na	na	na	Maximum walking distance estimate	yes	na	na	na	na	na	na
			x				S2.9		70	to_be_checked	quality of life	% patients QOL (quality of life)	better label? Comment says "TBD"	% patients QOL (quality of life) | na | % patients QOL (quality of life) | na | na | na	% patients QOL (quality of life)	na	na	% patients QOL (quality of life)	yes	na	na	na	na	na	na
				x			S3.1		115	ok	cardiac	% patients discussed in multidisciplinary teams (MDT) / Clinical Patient Management System (CPMS) / boards		Percentage of patients discussed in MDTs / CPMS / Boards | na | na | Percentage of patients discussed in MDTs/CPMS/Board meetings per year | na | na	Percentage of patients discussed in MDTs / CPMS / Boards	na	na	na	na	Percentage of patients discussed in MDTs/CPMS/Board meetings per year	yes	na	na	na	na
				x			S3.2		44	ok	epilepsy	% patients with mito-associated epilepsy per year		na | na | na | Percentage of patients with mito-associated epilepsy per year | na | na	na	na	na	na	na	Percentage of patients with mito-associated epilepsy per year	yes	na	na	na	na
				x			S3.3		118	ok	epilepsy	% patients with epilepsy treatment following existing guidelines each year
				x			S3.4		66	to_be_checked	nutrition / gastro	% patients receiving "Mitoocktail" or food supplements	at what time? Duplicate of id_temp 68?	na | na | na | Percentage of patients receiving "Mitoocktail" or food supplements | na | na	na	na	na	na	na	Percentage of patients receiving "Mitoocktail" or food supplements	yes	na	na	na	na
				x			S3.5		34	ok	diagnosis / screening / biopsy	stratifcation by mitochondrial phenotype		na | na | na | Stratifcation by mitochondrial phenotype | na | na	na	na	na	na	na	Stratifcation by mitochondrial phenotype	yes	na	na	na	na
				x			S3.6		114	to_be_checked	quality of life	stratifiation by score (NMDAS/NMPDS/IPMDS)	what score?	na | na | na | Stratifiation by score | na | na	na	na	na	na	na	Stratifiation by score	yes	na	na	na	na
					x		S4.1		107	to_be_checked	ventilation	number of days ventilated per patient per year	duplicate of id_temp 108?	na | na | na | na | Number of days ventilated per patient per year | na	na	na	na	na	na	na	na	Number of days ventilated per patient per year	yes	na	na
						x	S5.1.3		35	ok	diagnosis / screening / biopsy	SMN2 copy number		na | na | na | na | na | SMN2 COPY NUMBER	na	na	na	na	na	na	na	na	na	SMN2 COPY NUMBER	no
						x	S5.32.1		36	ok	diagnosis / screening / biopsy	% patients with definitive ALS diagnosis		na | na | na | na | na | % with definitive ALS diagnosis	na	na	na	na	na	na	na	na	na	% with definitive ALS diagnosis	no
						x	S5.32.2		37	ok	diagnosis / screening / biopsy	stratificaion by ALS presentation form		na | na | na | na | na | Stratificaion by ALS presentation form	na	na	na	na	na	na	na	na	na	Stratificaion by ALS presentation form	no
						x	S5.32.3		38	ok	diagnosis / screening / biopsy	stratificaion by other ALS presentation symptoms or signs		na | na | na | na | na | Stratificaion by other ALS presentation symptoms or signs	na	na	na	na	na	na	na	na	na	Stratificaion by other ALS presentation symptoms or signs	no
						x	S5.37.13		39	ok	diagnosis / screening / biopsy	stratification by ALS-FRS-R score		na | na | na | na | na | Stratification by ALS-FRS-R score	na	na	na	na	na	na	na	na	na	Stratification by ALS-FRS-R score	no
		x							41	to_be_checked	diagnosis / screening / biopsy	number of patients evaluated with disease-specific outcome measures (OM LIST IN PREPARATION)	#todo: link data element	Patients evaluated with disease-specific outcome measures (OM LIST IN PREPARATION) | Patients evaluated with disease-specific outcome measures (OM LIST IN PREPARATION) | na | na | na | na	Patients evaluated with disease-specific outcome measures (OM LIST IN PREPARATION)	Patients evaluated with disease-specific outcome measures (OM LIST IN PREPARATION)	yes	na	na	na	na	na	na	na	na

## Sheet: configuration
kpi_status	kpi_topic
ok	ambulation
to_be_checked	cardiac
inconsistent	clinical trials / registries
duplicate	consent
	diagnosis / screening / biopsy
	epilepsy
	family
	genetic counselling
	hospitalization
	key data / body characteristics
	medication
	milestones
	nutrition / gastro
	quality of life
	remission
	scoliosis
	skills
	therapies
	timeframe
	treatment
	ventilation
	-
