# Supplementary material for: EURO-NMD registry: federated FAIR infrastructure, innovative technologies and concepts of a patient-centred registry for rare neuromuscular disorders
Source: Orphanet J Rare Dis. 2024 Feb 14;19:66. doi: 10.1186/s13023-024-03059-3 (PMC10865673; doi:10.1186/s13023-024-03059-3)
Supplement: Supplementary file 2 — Additional file 2: List of database technical Key Process Indicators KPIs. [file 13023_2024_3059_MOESM2_ESM.xlsx]

## Sheet: requirements
ID	requirement-title	requirement-description
T1	System is accessible via the internet and user friendly	The system must be accessible by member sites of the EURO-NMD ERN. They must have easy, low-setup efforts to access the systems. Therefore the system will be set up as a client-server system. The database exists on a central server and users can access it via their Web-Browser and will be mobile ready or possibly accessible via an app linked to the registry.
T2	System complies with Good Clinical Practice	The system should be set up in compliance with Good Clinical Practice.Therefore validation and qualification routines should be in place to ensure the quality and integrity of the database.
T3	System provides, secure data transmission/storage	SSL/TLS encryption will be used for data transmission. The data will be stored on a server within the computer centre of the university medical center Freiburg. All data access will be done using authentication and authorization. Each HCP user can only access patients from his/her own site.
T4	Embedding the Registry Hub	The Registry Hub is linked with the EURO-NMD website and other patient community and Hospital websites
T5	Follow FAIR Principles	The system must follow the FAIR principles where possible. Not all requirements for FAIRification can be fulfilled directly with REDCap. Where required, custom enhancements should be implemented.
T6	Patient record creation	Users should be able to create new patient records for their sites. When creating a new record, a new RecordID will be created automatically
T7	Minimal dataset	Each patient record consists of a minimal dataset which is common across all diseases.
T8	Conditional dataset	There are specific datasets which are only relevant when specific conditions for a patient are met. These conditions include disease, age-group, diagnostics, follow-up and other possible conditions. The system should be implemented in a way that once a user selects the corresponding condition(s), the specific dataset is presented. This should give the user some automatic guidance when completing …
T9	Display conditional data items	The system should be able to show conditional items. This means that some items only show up when there are specific answers or selections of previous items given.
T10	Patient reported outcome measures	The system should be capable of collecting patient reported outcome measures. REDCap provides a “survey” functionality which might be used in the future as an instrument to collect PROMs directly entered by the user but it is not within the scope of this project at the moment. PROM data entered by the HCP should already be possible.
T11	Provide free text search fields	To properly encode medical terms, there should be a way for the user to use a free-text search functionality that provides a list of search results. The system should store the underlying medical code for this selected search result. Possible lists of medical terms may come from terminologies like Oprhanet, HPO, ICD10, etc.
T12	Longitudinal data collection	Data must be entered longitudinally and for each visit a set of data entry forms should be presented. As there exists no strict visit-schedule in this project, each site must be able to create a new ‘visit’ individually for each patient.
T13	Timestamps	It should be possible to add timestamps for each visit to indicate when a visit was performed. Also for each data collection element (if relevant), it should be indicated when a particular measurement was performed.
T14	Data item identification	Each data item inside a form is uniquely named and identifiable. Therefore it must be possible to give each item a name.
T15	Unknown/missing option	There should be a possibility to mark all fields as missing. The overall system should be designed in a way to have a selected value for each item, even if a value is not known there should be an option to select ‘not known’.
T16	Data types and form validation	Each data entry form consists of data types and form validation. As there will probably be no manual monitoring and validation of data elements the system should provide functionalities that ensure that entered data is valid, plausible and complete.
T17	Data export	The system should have a feature to export data for further processing in a structured way. There should be at least two options to get data out of the system: 1. Manually export/ data on demand 2. Export data on a regular basis to make it processable by an automated process (e.g. for a FAIR data uplift process) or have an API that allows to pull data from another software in a secure way.
T18	Track changes	All changes must be tracked in a reproducible way. This affects the changes in individual patient records and changes in the project structure (e.g. adding new items or updating existing items). Tracked changes should always contain the user and the date-time.
T19	Role based access	Access to the database should be restricted based on the user role. There must be distinct roles for different user types: 1. Clinical staff: They can only add, update,delete and export data from patients on their site. 2. Data Managers: They can access all data from all sites but are not able to change any data of a site. They can export data of all sites 3. Administrators: They can update and c…
T20	Maintenance	Mainly for security reasons, the system must be maintained on a regular basis and kept up to date. This also applies for all underlying systems like the relational database and the operating system.
T21	Data import	Possibility of batch importing data from existing registries by clinical staff (and patients).
T22	Data linkage	Linkage of the system with other registry platforms and hospital information systems. Patient self-registration and an easy way for their HCPs to link patient-reported- and HCP entered data together.
T23	Research readiness	The system must be capable of running research queries and questionnaires.
T24	System usability	Assessment of the system usability and performance from a user perspective (e.g. ticket creation, task success rate, time-on-task, user error)
